# Supplementary material for: Social Inequalities in the Association between Social Infrastructure and Mental Health: An Observational Cross-Sectional Analysis of Children and Adolescents in Germany
Source: Int J Environ Res Public Health. 2022 Jun 1;19(11):6760. doi: 10.3390/ijerph19116760 (PMC9180519; doi:10.3390/ijerph19116760)
Supplement: Supplementary file 1 [file ijerph-19-06760-s001.zip]

Archive with 1 entries (1 files):
- ijerph-1701935-Supplementary.pdf
